# Supplementary material for: Uptake of Plasmodium falciparum Gametocytes During Mosquito Bloodmeal by Direct and Membrane Feeding
Source: Front Microbiol. 2020 Mar 3;11:246. doi: 10.3389/fmicb.2020.00246 (PMC7062676; doi:10.3389/fmicb.2020.00246)
Supplement: TABLE S1 — List of genes tested as gametocyte biomarkers. [file Data_Sheet_1.xlsx]

## Sheet: TableS1
Gene ID	Product Description	Sex	FoldchangeRNAseq	FoldchangeqPCR	Type
PF3D7_1218900	conserved Plasmodium protein, unknown function	0.84	1.62708	-0.441009	candidate
PF3D7_0810800	hydroxymethyldihydropterin pyrophosphokinase-dihydropteroate synthase	1	-0.849161	-0.010536	candidate
PF3D7_1142800	conserved Plasmodium protein, unknown function	0.75	1.48912	0.0963296	candidate
PF3D7_0526400	conserved Plasmodium protein, unknown function	3.85	2.20722	0.320597	candidate
﻿PF3D7_0208900	p230p	0.02	1.43235	0.773647	candidate
PF3D7_1019900	autophagy-related protein 8	10.8	2.23752	0.779668	candidate
PF3D7_1143100	transcription factor with AP2 domain(s)	8.95	1.47798	0.859441	candidate
PF3D7_1109100	conserved Plasmodium protein, unknown function	14.07	1.67181	0.95577	candidate
PF3D7_1420800	dynein-associated protein, putative	0	0.262411	0.997914	candidate
PF3D7_1141100	conserved Plasmodium protein, unknown function	17.61	1.61922	1.11682	candidate
PF3D7_1461400	conserved Plasmodium protein, unknown function	43.16	1.80619	1.20412	candidate
PF3D7_1361600	iron-sulfur assembly protein, putative	2.07	1.59179	1.22369	candidate
PF3D7_1127600	CRAL/TRIO domain-containing protein, putative	2.81	1.91185	1.25228	candidate
PF3D7_1311100	meiosis-specific nuclear structural protein 1, putative	0	0.984022	1.28088	candidate
PF3D7_0311600	dolichyl-diphosphooligosaccharide--protein glycosyltransferase subunit 1, putative	0.69	1.51795	1.29292	candidate
PF3D7_0715200	conserved Plasmodium protein, unknown function	6.14	1.79866	1.32152	candidate
PF3D7_0107000	centrin-1	0.29	1.97531	1.33356	candidate
PF3D7_0709700	lysophospholipase, putative	59.45	1.89517	1.3742	candidate
PF3D7_0528400	palmitoyltransferase DHHC7	2.41	1.50704	1.38925	candidate
PF3D7_1430100	serine/threonine protein phosphatase 2A activator	27.37	2.15519	1.4615	candidate
PF3D7_1121000	palmitoyltransferase DHHC3	3.24	1.43903	1.49762	candidate
PF3D7_1030900	28 kDa ookinete surface protein	15.64	1.74308	1.50967	candidate
PF3D7_1128700	GPI-anchor transamidase, putative	2.27	1.74849	1.55482	candidate
PF3D7_0109400	tubulin-specific chaperone a, putative	0.44	2.07093	1.58191	candidate
PF3D7_0508000	6-cysteine protein	11.15	1.64691	1.61503	candidate
PF3D7_1349100	nucleoside diphosphate hydrolase	0.08	1.5367	1.66169	candidate
PF3D7_0805800	conserved Plasmodium protein, unknown function	22.36	2.19038	1.6963	candidate
PF3D7_1224200	BRO1 domain-containing protein, putative	27.43	1.94724	1.70232	candidate
PF3D7_0719400	conserved Plasmodium protein, unknown function	1.34	1.55522	1.75802	candidate
PF3D7_0914800	GINS complex subunit Psf3, putative	11.99	1.86008	1.75952	candidate
PF3D7_0518400	cyclin, putative	0.11	1.5294	1.76103	candidate
PF3D7_1038400	gametocyte-specific protein (11-1)	0.58	0.875677	1.8122	candidate
PF3D7_1034600	translation initiation factor IF-3, putative	0.75	2.20142	1.81672	candidate
PF3D7_1335500	DNA replication complex GINS protein, putative	0	-0.0274828	1.84531	candidate
PF3D7_0212000	GDP-fructose:GMP antiporter	0.85	1.74639	1.87241	candidate
PF3D7_0819800	conserved Plasmodium protein, unknown function	0.1	1.09892	1.90853	candidate
PF3D7_1250100	osmiophilic body protein G377	37.55	1.15907	1.92358	candidate
PF3D7_0915700	conserved Plasmodium protein, unknown function	1.84	1.47793	1.92509	candidate
PF3D7_0909200	GDP-fucose protein O-fucosyltransferase 2, putative	3.27	1.66716	1.94616	candidate
PF3D7_0917200	conserved Plasmodium membrane protein, unknown function	1.34	1.78254	1.9582	candidate
PF3D7_1130800	armadillo repeat protein PF16, putative	0.31	1.21239	1.96723	candidate
PF3D7_0419000	conserved Plasmodium protein, unknown function	0.17	1.58546	1.96874	candidate
PF3D7_1145700	bicoid-interacting protein BIN3, putative	0.18	1.62802	1.9868	candidate
PF3D7_0630400	conserved Plasmodium protein, unknown function	1.9	1.9882	2.01991	candidate
PF3D7_1409400	conserved Plasmodium membrane protein, unknown function	6.04	2.379	2.03195	candidate
PF3D7_0110000	conserved Plasmodium protein, unknown function	9.23	2.00123	2.05001	candidate
PF3D7_1435600	conserved Plasmodium protein, unknown function	3.15	1.55719	2.08463	candidate
PF3D7_0607700	conserved Plasmodium protein, unknown function	6.5	2.14943	2.1057	candidate
PF3D7_0924600	conserved Plasmodium protein, unknown function	26.38	1.91643	2.22913	candidate
PF3D7_0306600	conserved Plasmodium protein, unknown function	1.28	2.21852	2.24418	candidate
PF3D7_1219900	ribulose-phosphate 3-epimerase, putative	11.47	1.85359	2.2788	candidate
PF3D7_0809700	RuvB-like helicase 1	0.08	1.79799	2.28181	candidate
PF3D7_0829600	early transcribed membrane protein 8	1.53	1.90607	2.29836	candidate
PF3D7_0406200	sexual stage-specific protein precursor	1.28	2.38061	2.30589	candidate
PF3D7_0620700	DnaJ protein, putative	34.41	2.09242	2.32395	candidate
PF3D7_1425500	conserved Plasmodium protein, unknown function	0.2	2.40746	2.32997	candidate
PF3D7_1449000	gamete egress and sporozoite traversal protein, putative	0.77	1.72358	2.43082	candidate
PF3D7_0109100	LCCL domain-containing protein	44.81	1.56023	2.43232	candidate
PF3D7_1356000	conserved Plasmodium protein, unknown function	26.21	1.56007	2.50156	candidate
PF3D7_1346700	6-cysteine protein	0.24	1.49426	2.6009	candidate
PF3D7_1250400	conserved Plasmodium protein, unknown function	11.3	2.27259	2.61294	candidate
PF3D7_1416700	conserved Plasmodium protein, unknown function	51.44	3.22985	2.64455	candidate
PF3D7_0515500	amino acid transporter, putative	0.4	1.58882	2.65057	candidate
PF3D7_0913800	conserved Plasmodium protein, unknown function	58.34	2.0748	2.65809	candidate
PF3D7_0816800	meiotic recombination protein DMC1, putative	25.16	2.1694	2.69873	candidate
PF3D7_1345900	kinetochore protein SPC25, putative	1.59	1.97237	2.73034	candidate
PF3D7_1218800	secreted ookinete protein, putative	17.04	1.85891	2.75743	candidate
PF3D7_0414600	conserved Apicomplexan protein, unknown function	3.55	1.53151	2.76045	candidate
PF3D7_1471600	conserved Plasmodium protein, unknown function	32.73	1.62009	2.76647	candidate
PF3D7_0422000	steroid dehydrogenase, putative	13.38	1.69272	2.78904	candidate
PF3D7_0604400	conserved Plasmodium protein, unknown function	21.4	3.09866	2.82366	candidate
PF3D7_0825800	conserved Plasmodium protein, unknown function	43.3	2.64467	2.90193	candidate
PF3D7_0907800	apicoplast ribosomal protein L35 precursor, putative	5.48	1.76749	2.90494	candidate
PF3D7_0615200	conserved Plasmodium protein, unknown function	5.21	1.91085	2.96063	candidate
PF3D7_1348400	conserved Plasmodium membrane protein, unknown function	4.37	2.01043	2.97719	candidate
PF3D7_0509700	conserved Plasmodium protein, unknown function	48.42	2.07924	2.9817	candidate
PF3D7_1316300	conserved Plasmodium protein, unknown function	27.8	2.63132	2.98321	candidate
PF3D7_1471800	conserved Plasmodium protein, unknown function	35.79	2.67821	2.98471	candidate
PF3D7_1347600	conserved Plasmodium protein, unknown function	8.46	2.54045	2.98923	candidate
PF3D7_1362900	conserved Plasmodium protein, unknown function	19.27	2.0117	2.99224	candidate
PF3D7_0922300	conserved Plasmodium protein, unknown function	29.16	2.61899	3.03288	candidate
PF3D7_0930000	procollagen lysine 5-dioxygenase, putative	45.2	2.79578	3.07502	candidate
PF3D7_1146100	conserved Plasmodium protein, unknown function	40.58	3.22782	3.10061	candidate
PF3D7_1421800	conserved Plasmodium protein, unknown function	10.03	1.7799	3.12168	candidate
PF3D7_1201600	NIMA related kinase 3	0.01	2.40756	3.12921	candidate
PF3D7_1214800	conserved Plasmodium protein, unknown function	30.28	2.69738	3.16232	candidate
PF3D7_1222800	conserved Plasmodium protein, unknown function	28.45	2.75463	3.33993	candidate
PF3D7_0903800	LCCL domain-containing protein	38.49	1.80518	3.36401	candidate
PF3D7_0925100	conserved Plasmodium protein, unknown function	30.57	2.43011	3.37605	candidate
PF3D7_0504500	conserved Plasmodium protein, unknown function	32.58	3.18081	3.4182	candidate
PF3D7_1466500	conserved Plasmodium protein, unknown function	17.13	2.74294	3.42422	candidate
PF3D7_1221400	inner membrane complex protein 1h, putative	53.36	1.58523	3.47088	candidate
PF3D7_1103500	CPW-WPC family protein	11.72	1.62784	3.50399	candidate
PF3D7_1454900	conserved Plasmodium protein, unknown function	45.27	2.87693	3.57774	candidate
PF3D7_1358600	zinc finger protein, putative	4.52	1.9238	3.61236	candidate
PF3D7_1120700	conserved Plasmodium protein, unknown function	19.87	2.26738	3.62591	candidate
PF3D7_0418800	conserved Plasmodium protein, unknown function	36.61	2.97715	3.6545	candidate
PF3D7_1362600	conserved Plasmodium protein, unknown function	45.29	3.25197	3.67106	candidate
PF3D7_1020200	conserved Plasmodium protein, unknown function	18.44	2.27075	3.6816	candidate
PF3D7_1221100	conserved Plasmodium protein, unknown function	34.48	3.31393	3.6831	candidate
PF3D7_0630200	secreted ookinete protein, putative	35.63	3.51122	3.68762	candidate
PF3D7_0303900	phosphatidylethanolamine-binding protein, putative	40.39	2.7657	3.71019	candidate
PF3D7_1006300	conserved Plasmodium protein, unknown function	21.89	2.8456	3.72826	candidate
PF3D7_1216500	male development gene 1	1.01	3.12498	3.76287	selected
PF3D7_0311700	plasmepsin VI	51.82	2.85255	3.82609	candidate
PF3D7_0518800	secreted ookinete protein, putative	33.92	3.35296	3.90887	candidate
PF3D7_1031000	25 kDa ookinete surface antigen precursor	35.58	3.39624	3.93898	candidate

## Sheet: TableS2
Primer name	Primer length (bp)	Primer sequence (5' -> 3')
MDV-1Probe	23	/5Cy5/AGA AAG CAC TCT CAA GCC TCT TT/3IAbRQSp/
MDV-1F	25	GGA TGT GTC AGA ATA TAT AGG AGC A
MDV-1R	23	AGC TTG TTC AAA TGT CTC AAA GG
GAPDHProbe	25	/56-FAM/AAG GTC GGA /ZEN/GTC AAC GGA TTT GGT C/3IABkFQ/
GAPDHF	19	ACA TCG CTC AGA CAC CAT G
GAPDHR	22	TGT AGT TGA GGT CAA TGA AGG G
Mahrp2Probe	24	/5HEX/TCC ACA TGT /ZEN/GCA TAC GCT AGC TCA /3IABkFQ/
Mahrp2F	21	ATT GGC ATA CAA GGC CTA TCA
Mahrp2R	25	GCT CAA CAT TTA GGA GAA CAC TTA C
UBA-1Probe	23	/56-FAM/CCT TCA AAC /ZEN/TCA TCC CGA GCC CA/3IABkFQ/
UBA-1F	21	AGA ACT TCC CTA ATG CCA TCG
UBA-1R	20	GGT CTG TGA GGT ACT GGT TG
S7-Probe	21	/5HEX/CGG ATC CCA /ZEN/GCT GAT AAA GGT GCA /3IABkFQ/
S7-F	22	CAT CCT GGA GGA TCT GGT ATT C
S7-R	19	GGT GGT CTG CTG GTT CTT AT

## Sheet: TableS3
PCR name	Multiplex	slope replicate 1	slope replicate 2	slope replicate 3	Efficiency (%)	Amplification factor
MDV-1	with MAHRP2 and GAPDH	-3.247	-3.545	-3.409	96.842	1.96829
MAHRP2	with MDV-1 and GAPDH	-3.704	-3.682	-3.177	92.31	1.92314
UBA-1	with S7	-2.992	-3.97	-3.074	99.05	1.99032
GAPDH	with MDV-1 and MAHRP2	-3.471	-3.588	-3.29	94.96	1.94932

## Sheet: Sheet1
Each patient is identified with a code, and includes sample from membrane, skin fed mosquito (each row is a mosquito) or venous blood controls.Fold change corresponds to the MDV-1 fold change as calculated with the Delta-Delta Ct method with primer efficiency correction (the reference transcipt is indicated in each column header)
PatientID	Feedingtype	site of feed	Fold change of MDV-1 compared to control calculated with GAPDH	Fold change of MDV-1 compared to control calculated with UBA-1	Fold change of MDV-1 compared to control calculated with Mahrp2
EGF006	membrane	Feeder1	0.0889712	0.0829048	0.67616
EGF006	membrane	Feeder2	0.178305	0.109376	0.778735
EGF006	membrane	Feeder1	0.18366	0.150889	0.640711
EGF006	skin	Left	0.191658	0.201667	0.682738
EGF006	skin	Left	0.192181	0.187368	0.073843
EGF006	membrane	Feeder1	0.215322	0.200034	0.10434
EGF006	membrane	Feeder2	0.224132	0.0821363	0.146931
EGF006	membrane	Feeder1	0.230984	0.209569	0.267444
EGF006	membrane	Feeder1	0.30566	0.500161	1.22403
EGF006	skin	Left	0.308577	0.269756	0.80504
EGF006	skin	Left	0.311067	0.226577	0.661393
EGF006	skin	Right	0.31449	0.256766	0.190927
EGF006	membrane	Feeder1	0.326361	0.221272	0.562957
EGF006	membrane	Feeder2	0.337614	0.32051	0.701409
EGF006	membrane	Feeder2	0.344522	0.265033	1.93677
EGF006	skin	Left	0.370526	0.241957	0.806829
EGF006	membrane	Feeder1	0.378892	0.273794	0.631385
EGF006	membrane	Feeder2	0.40167	0.506871	0.680706
EGF006	membrane	Feeder2	0.409755	0.826384	0.913405
EGF006	membrane	Feeder1	0.410495	0.26411	0.420645
EGF006	membrane	Feeder2	0.420391	0.436578	0.663675
EGF006	skin	Left	0.4238	0.276367	0.75341
EGF006	skin	Left	0.426737	0.26046	0.5699
EGF006	skin	Left	0.426896	0.301311	0.681046
EGF006	membrane	Feeder2	0.45783	0.30598	0.818264
EGF006	skin	Right	0.459279	0.257692	0.0582489
EGF006	membrane	Feeder1	0.47072	0.386185	0.665455
EGF006	skin	Left	0.48327	0.56805	1.01037
EGF006	membrane	Feeder2	0.529797	1.16145	0.781785
EGF006	membrane	Feeder2	0.542813	0.861052	0.653809
EGF006	membrane	Feeder1	0.559293	0.369873	1.59184
EGF006	membrane	Feeder2	0.586086	0.698879	0.902599
EGF006	skin	Right	0.591155	0.833979	1.00026
EGF006	skin	Left	0.598431	0.687746	1.45657
EGF006	membrane	Feeder1	0.605841	0.300753	0.463646
EGF006	membrane	Feeder2	0.60879	0.610913	1.12592
EGF006	membrane	Feeder1	0.611112	0.69581	0.7466
EGF006	control	control	0.64577	1.09865	0.807468
EGF006	skin	Right	0.662518	1.19853	0.596975
EGF006	skin	Left	0.672463	1.5223	0.773272
EGF006	membrane	Feeder2	0.674451	0.210149	1.1672
EGF006	skin	Left	0.67735	1.50288	0.821845
EGF006	skin	Right	0.681948	1.9401	0.313416
EGF006	skin	Right	0.682354	1.07834	0.710309
EGF006	skin	Right	0.710215	0.777427	0.702023
EGF006	skin	Right	0.712238	1.83724	0.791126
EGF006	skin	Left	0.716443	2.86127	0.785039
EGF006	skin	Left	0.731854	2.03919	0.571527
EGF006	skin	Right	0.765092	1.56079	0.782511
EGF006	skin	Left	0.791281	1.10684	0.833527
EGF006	membrane	Feeder2	0.793973	2.8678	0.688142
EGF006	skin	Left	0.842629	1.47427	0.639918
EGF006	membrane	Feeder1	0.886527	1.08484	0.438044
EGF006	membrane	Feeder1	1.1725	1.98661	0.590288
EGF006	membrane	Feeder1	1.18431	1.07021	1.20049
EGF006	skin	Right	1.21085	1.38564	1.00769
EGF006	control	control	1.24372	0.619738	0.966302
EGF006	control	control	1.24508	1.4687	1.28163
EGF006	membrane	Feeder2	1.27604	1.64634	0.72709
EGF006	membrane	Feeder1	1.39985	2.39869	0.576359
EGF006	skin	Right	1.57923	0.679967	0.756501
EGF006	skin	Right	2.60838	2.0518	1.06828
EGF007	membrane	Feeder1	0.173316	0.242263	0.439081
EGF007	membrane	Feeder1	0.289678	0.113063	0.684954
EGF007	control	control	0.376489	0.43807	0.681502
EGF007	skin	Left	0.424246	0.334498	0.60211
EGF007	membrane	Feeder1	0.488137	0.360191	0.829181
EGF007	membrane	Feeder2	0.516206	0.750709	NA
EGF007	membrane	Feeder1	0.547204	0.580022	0.475407
EGF007	skin	Right	0.625428	1.23359	0.426448
EGF007	skin	Left	0.664983	0.632316	0.687432
EGF007	membrane	Feeder1	0.679819	0.933164	0.558338
EGF007	control	control	0.692391	0.603149	1.16944
EGF007	membrane	Feeder1	0.730953	0.350203	0.985514
EGF007	skin	Right	0.735009	1.08167	0.62729
EGF007	membrane	Feeder1	0.774429	0.930175	0.446527
EGF007	skin	Left	0.849634	1.3034	0.715818
EGF007	skin	Right	0.882549	1.37203	0.847413
EGF007	membrane	Feeder1	0.900829	0.699075	1.60566
EGF007	membrane	Feeder1	0.91401	0.746693	1.78654
EGF007	membrane	Feeder2	0.914446	1.21754	0.787465
EGF007	membrane	Feeder1	0.92466	0.379419	1.00491
EGF007	skin	Right	0.938288	2.4408	0.846717
EGF007	skin	Left	0.952188	1.45433	0.843935
EGF007	skin	Left	0.964043	1.85403	1.09051
EGF007	skin	Right	0.974658	1.25285	0.89894
EGF007	membrane	Feeder1	0.976687	0.40647	1.29347
EGF007	membrane	Feeder2	1.01104	2.27516	0.936807
EGF007	skin	Right	1.01516	1.05566	0.883503
EGF007	membrane	Feeder1	1.01791	1.56997	1.50593
EGF007	membrane	Feeder1	1.02542	1.63489	0.810401
EGF007	skin	Right	1.04727	1.28332	0.975734
EGF007	skin	Right	1.05083	1.37887	0.945842
EGF007	skin	Left	1.05114	1.94309	1.09617
EGF007	skin	Left	1.06685	1.60572	1.8295
EGF007	skin	Right	1.07615	1.6182	1.18007
EGF007	skin	Right	1.08062	2.30721	0.805612
EGF007	membrane	Feeder1	1.10879	0.931089	0.880805
EGF007	skin	Right	1.13451	2.0906	1.01753
EGF007	membrane	Feeder1	1.18291	1.65371	1.35449
EGF007	skin	Left	1.18862	0.53726	3.73194
EGF007	membrane	Feeder2	1.20661	2.6943	0.627648
EGF007	control	control	1.25703	1.34911	1.41833
EGF007	skin	Left	1.2701	1.47151	0.894155
EGF007	skin	Right	1.3248	2.14685	1.12327
EGF007	skin	Left	1.32904	2.03836	1.03966
EGF007	skin	Left	1.33614	2.37342	1.05992
EGF007	skin	Right	1.34665	2.10852	0.944846
EGF007	membrane	Feeder2	1.34963	2.85158	1.02144
EGF007	membrane	Feeder2	1.41228	2.70085	0.717315
EGF007	skin	Left	1.42022	1.3977	1.1202
EGF007	skin	Right	1.46788	2.02295	1.18969
EGF007	skin	Left	1.69065	2.14315	0.864547
EGF007	skin	Left	1.93437	2.97584	0.788262
EGF007	membrane	Feeder1	1.98304	6.27643	0.74261
EGF007	skin	Left	2.22479	NA	1.41898
EGF007	skin	Left	2.27373	4.43207	1.98318
EGF007	control	control	3.05175	2.80534	0.88466
EGF007	skin	Left	3.05851	3.61551	0.907626
EGF007	membrane	Feeder1	3.28068	2.89411	0.964822
EGF007	skin	Left	3.78089	0.73474	1.90703
EGF007	skin	Left	5.92854	9.61946	0.503993
EGF009	skin	Left	0.463862	0.312181	0.456729
EGF009	skin	Right	0.493397	1.23335	0.490961
EGF009	skin	Left	0.511554	0.193936	0.482487
EGF009	skin	Left	0.59721	1.59585	0.589778
EGF009	skin	Right	0.601963	1.14611	0.589827
EGF009	control	control	0.675243	1.78001	0.70667
EGF009	membrane	Feeder1	0.684559	1.76192	0.683486
EGF009	skin	Left	0.686137	1.31017	0.668045
EGF009	membrane	Feeder1	0.695497	0.538608	0.683599
EGF009	skin	Left	0.700499	2.67409	0.69544
EGF009	membrane	Feeder1	0.716177	0.58416	0.692875
EGF009	membrane	Feeder1	0.756207	0.826911	0.752881
EGF009	skin	Right	0.758402	1.06404	0.750992
EGF009	membrane	Feeder1	0.760229	1.46871	0.741186
EGF009	membrane	Feeder1	0.7626	0.791869	0.760993
EGF009	membrane	Feeder2	0.774041	0.698908	0.766583
EGF009	membrane	Feeder2	0.778702	1.87013	0.777692
EGF009	membrane	Feeder2	0.79683	1.97234	0.783834
EGF009	skin	Right	0.802788	1.50666	0.790443
EGF009	membrane	Feeder1	0.804818	1.18789	0.802796
EGF009	skin	Left	0.808683	0.353738	0.760056
EGF009	membrane	Feeder2	0.80911	2.45089	0.805442
EGF009	control	control	0.813533	1.16246	0.84749
EGF009	membrane	Feeder1	0.818159	1.65977	0.811702
EGF009	membrane	Feeder2	0.873455	2.1135	0.871968
EGF009	skin	Left	0.874888	2.66785	0.867161
EGF009	membrane	Feeder1	0.884673	2.34681	0.8739
EGF009	skin	Right	0.896388	1.84481	0.884994
EGF009	membrane	Feeder1	0.911581	1.11528	0.870548
EGF009	membrane	Feeder1	0.927983	0.893523	0.925903
EGF009	skin	Left	0.928053	0.914252	0.900168
EGF009	control	control	0.935402	1.62983	0.970895
EGF009	skin	Left	0.935821	1.30314	0.927055
EGF009	skin	Right	0.95067	0.448577	0.909597
EGF009	skin	Left	0.978206	0.979486	0.955768
EGF009	skin	Right	0.980109	3.16843	0.969354
EGF009	membrane	Feeder1	0.983949	1.87492	1.02585
EGF009	membrane	Feeder1	0.99175	1.10641	0.987789
EGF009	skin	Left	0.993452	0.713055	0.95504
EGF009	skin	Left	1.00867	0.94204	0.990479
EGF009	membrane	Feeder2	1.00936	1.19772	0.992089
EGF009	skin	Left	1.01053	2.51543	0.994855
EGF009	membrane	Feeder2	1.0552	1.9	1.06256
EGF009	skin	Left	1.05854	0.517519	1.0212
EGF009	skin	Left	1.06946	0.552115	1.03676
EGF009	skin	Right	1.07383	0.97143	1.06694
EGF009	skin	Right	1.08404	2.06951	1.0509
EGF009	membrane	Feeder2	1.096	1.03058	1.12049
EGF009	membrane	Feeder1	1.11564	1.41398	1.08402
EGF009	membrane	Feeder2	1.13284	1.0334	1.12451
EGF009	skin	Left	1.13688	1.07511	1.10242
EGF009	control	control	1.14625	0.515077	1.08258
EGF009	membrane	Feeder2	1.14917	1.29651	1.13119
EGF009	skin	Right	1.26378	0.308028	1.19827
EGF009	membrane	Feeder1	1.26638	2.65955	1.25063
EGF009	membrane	Feeder2	1.42935	1.07411	1.47818
EGF009	skin	Left	1.43922	0.322819	1.32892
EGF009	control	control	1.69781	0.575683	1.58861
EGF014	membrane	Feeder1	0.00470078	0.0346192	0.00463284
EGF014	skin	Left	0.0136624	0.0907087	0.0134086
EGF014	membrane	Feeder2	0.0154935	0.188081	0.0154335
EGF014	membrane	Feeder1	0.0179809	0.295071	0.0182512
EGF014	skin	Left	0.027681	0.280265	0.0274957
EGF014	membrane	Feeder1	0.0415233	0.336091	0.0404281
EGF014	skin	Left	0.0494253	0.583381	0.0470981
EGF014	skin	Left	0.063028	0.796821	0.0611502
EGF014	membrane	Feeder1	0.284658	0.149078	0.260083
EGF014	membrane	Feeder2	0.398759	0.843943	0.381167
EGF014	skin	Left	0.409592	0.510156	0.395085
EGF014	membrane	Feeder1	0.41034	0.506395	0.389383
EGF014	skin	Left	0.468856	1.00731	0.447807
EGF014	membrane	Feeder1	0.483328	0.81959	0.477116
EGF014	skin	Right	0.494002	1.18888	0.475025
EGF014	membrane	Feeder1	0.508103	0.847787	0.484702
EGF014	skin	Right	0.526165	1.00438	0.50746
EGF014	skin	Left	0.541128	0.977141	0.512797
EGF014	membrane	Feeder1	0.563738	0.897341	0.544655
EGF014	skin	Right	0.575132	0.543797	0.545021
EGF014	membrane	Feeder1	0.590695	1.1436	0.559466
EGF014	membrane	Feeder1	0.596954	0.351178	0.563029
EGF014	skin	Right	0.600607	0.478615	0.571322
EGF014	skin	Left	0.623405	1.52366	0.601488
EGF014	skin	Right	0.625694	0.612582	0.595427
EGF014	membrane	Feeder2	0.629153	0.44693	0.597667
EGF014	skin	Left	0.664434	0.932197	0.631523
EGF014	skin	Left	0.674086	1.06761	0.647578
EGF014	skin	Right	0.722706	1.44157	0.689609
EGF014	membrane	Feeder2	0.765825	0.435939	0.734616
EGF014	membrane	Feeder1	0.790353	0.858296	0.748569
EGF014	control	control	0.800938	1.04938	0.810234
EGF014	membrane	Feeder1	0.808528	0.58195	0.768377
EGF014	skin	Right	0.832091	0.565276	0.785122
EGF014	membrane	Feeder1	0.841135	0.170389	0.768519
EGF014	skin	Right	0.878156	0.434938	0.828251
EGF014	membrane	Feeder2	0.907261	0.83646	0.862323
EGF014	skin	Right	0.908913	0.60129	0.841865
EGF014	skin	Right	0.91457	0.901564	0.862595
EGF014	control	control	0.929238	1.1228	0.930663
EGF014	skin	Right	0.969149	1.71009	0.936468
EGF014	skin	Left	0.978078	0.549007	0.921746
EGF014	skin	Right	0.986831	2.12324	0.941637
EGF014	membrane	Feeder2	1.02398	1.19523	0.972073
EGF014	control	control	1.04797	1.18623	1.04716
EGF014	control	control	1.05171	0.555397	1.0266
EGF014	membrane	Feeder1	1.06366	0.597318	1.01563
EGF014	skin	Right	1.07193	0.876444	1.03467
EGF014	control	control	1.07852	1.33036	1.08017
EGF014	membrane	Feeder2	1.0817	0.515685	1.01816
EGF014	skin	Left	1.08452	0.924397	1.00533
EGF014	skin	Left	1.08811	1.59463	1.03268
EGF014	skin	Right	1.10571	0.385671	1.03333
EGF014	control	control	1.13033	0.968325	1.14206
EGF014	skin	Right	1.21637	0.244516	1.12694
EGF014	membrane	Feeder1	1.33305	0.360554	1.21796
EGF014	skin	Left	1.48374	0.26788	1.36613
EGF014	skin	Right	1.48967	1.2778	1.41895
EGF014	skin	Right	1.57044	0.356	1.46506
EGF014	membrane	Feeder1	1.61561	0.930623	1.5242
EGF014	membrane	Feeder2	1.93858	0.798624	1.81021
EGF014	membrane	Feeder2	2.32522	0.994313	2.14788
EGF014	skin	Right	2.64269	1.58566	2.43883
EGF014	skin	Right	2.82322	0.748817	2.62417
EGF014	skin	Left	4.76138	0.768536	4.35033
EGF017	membrane	Feeder2	0.361314	0.303268	1.37032
EGF017	membrane	Feeder1	0.404887	0.228599	0.802302
EGF017	membrane	Feeder1	0.409211	0.185548	1.96672
EGF017	skin	Left	0.426761	0.665489	0.249298
EGF017	membrane	Feeder2	0.431376	0.8357	0.516502
EGF017	membrane	Feeder1	0.497946	0.20417	1.29962
EGF017	membrane	Feeder2	0.521285	0.424518	0.464847
EGF017	skin	Left	0.562569	0.306686	0.843595
EGF017	skin	Left	0.61345	1.05079	0.375866
EGF017	control	control	0.636019	0.780789	0.684587
EGF017	skin	Right	0.636925	0.776617	0.670138
EGF017	membrane	Feeder1	0.644169	0.331821	1.41054
EGF017	skin	Left	0.698772	1.04503	0.594615
EGF017	control	control	0.752378	0.581376	1.14822
EGF017	membrane	Feeder2	0.770387	0.369623	0.672555
EGF017	skin	Left	0.791179	0.545514	0.534121
EGF017	membrane	Feeder1	0.793031	1.15021	0.607754
EGF017	skin	Right	0.802965	0.400183	0.452481
EGF017	membrane	Feeder1	0.819048	0.422931	0.922508
EGF017	membrane	Feeder2	0.83643	0.471266	1.4467
EGF017	membrane	Feeder1	0.857317	0.394968	0.799196
EGF017	skin	Left	0.863882	0.420412	1.10438
EGF017	skin	Right	0.872289	0.607083	1.07973
EGF017	membrane	Feeder2	0.897903	0.87672	0.630396
EGF017	skin	Left	0.901307	0.724301	0.99528
EGF017	skin	Right	0.908968	0.7627	1.83481
EGF017	membrane	Feeder2	0.935709	0.186117	1.02562
EGF017	control	control	0.943616	0.952539	1.08378
EGF017	membrane	Feeder1	0.959038	1.48192	0.783422
EGF017	membrane	Feeder2	0.989748	1.06894	1.4815
EGF017	skin	Left	0.990522	0.62813	1.59965
EGF017	skin	Right	0.991454	0.264429	2.45597
EGF017	membrane	Feeder1	0.993714	0.794395	0.851143
EGF017	membrane	Feeder2	1.01186	1.28796	0.612711
EGF017	membrane	Feeder1	1.10176	1.21386	0.662505
EGF017	membrane	Feeder1	1.12609	0.814545	0.771693
EGF017	membrane	Feeder1	1.13629	1.3222	0.745643
EGF017	membrane	Feeder2	1.15826	1.5829	0.57658
EGF017	membrane	Feeder2	1.18304	0.6252	1.03545
EGF017	membrane	Feeder2	1.21387	0.630722	1.56536
EGF017	membrane	Feeder1	1.2147	0.742839	1.23456
EGF017	membrane	Feeder2	1.22189	1.73364	0.577102
EGF017	skin	Right	1.24263	0.904848	0.292009
EGF017	control	control	1.24703	1.58677	0.913609
EGF017	control	control	1.25341	0.887651	1.48311
EGF017	skin	Left	1.25799	1.11285	1.10903
EGF017	skin	Right	1.26739	0.827677	1.1372
EGF017	skin	Right	1.27098	2.1425	0.936908
EGF017	skin	Right	1.27193	1.04964	0.73791
EGF017	membrane	Feeder2	1.28466	0.731652	1.76966
EGF017	membrane	Feeder1	1.32058	0.407178	0.678113
EGF017	skin	Right	1.3257	1.01256	2.20654
EGF017	membrane	Feeder1	1.36029	1.90338	0.835188
EGF017	skin	Left	1.36252	1.56927	1.05486
EGF017	skin	Left	1.37203	1.65887	0.706278
EGF017	skin	Right	1.38271	1.68871	0.745612
EGF017	skin	Left	1.38309	1.54612	0.590016
EGF017	skin	Right	1.38483	2.01928	0.778858
EGF017	skin	Right	1.41053	1.40359	0.783175
EGF017	skin	Right	1.41518	2.37558	0.899679
EGF017	control	control	1.41687	1.64199	0.866308
EGF017	skin	Right	1.42836	1.3409	0.271174
EGF017	skin	Left	1.42947	1.9031	0.48621
EGF017	skin	Right	1.48844	0.976471	1.4846
EGF017	membrane	Feeder2	1.49193	1.16285	1.04119
EGF017	membrane	Feeder2	1.5117	1.56247	0.677886
EGF017	skin	Left	1.51342	1.13964	1.065
EGF017	skin	Left	1.51385	0.549681	1.09794
EGF017	skin	Right	1.52388	2.17079	0.961819
EGF017	skin	Right	1.55576	2.68501	0.920276
EGF017	membrane	Feeder1	1.57909	1.49548	1.35067
EGF017	membrane	Feeder1	1.62575	2.01883	1.0527
EGF017	membrane	Feeder2	1.64567	1.84998	1.33323
EGF017	skin	Right	1.68726	1.12931	1.96561
EGF017	skin	Left	1.72525	1.5016	0.866303
EGF017	skin	Left	1.83825	1.12293	0.394969
EGF017	skin	Left	1.85954	1.69934	0.788811
EGF017	membrane	Feeder1	1.89646	2.56323	0.906137
EGF017	skin	Left	1.92322	1.8563	0.667893
EGF017	skin	Left	1.92747	1.62848	0.443727
EGF017	skin	Right	1.93138	1.14462	1.53016
EGF017	skin	Left	1.95075	2.05778	1.275
EGF017	skin	Right	1.97968	1.59011	0.664689
EGF017	skin	Right	2.00551	1.92894	0.771859
EGF017	membrane	Feeder2	2.00724	3.39115	0.609435
EGF017	skin	Left	2.0393	1.34764	0.455786
EGF017	membrane	Feeder2	2.15933	2.35565	0.925317
EGF017	skin	Right	2.20089	1.82661	0.433616
EGF017	membrane	Feeder2	2.52571	4.89798	0.929074
EGF017	membrane	Feeder1	2.6598	1.31204	1.1608
EGF017	skin	Left	2.70857	2.86644	0.722185
EGF017	skin	Right	2.95844	2.11056	0.892794
EGF017	skin	Left	3.3255	2.98612	1.5799
EGF017	membrane	Feeder1	3.70966	2.1234	0.786669
EGF017	membrane	Feeder1	4.31938	3.34696	0.845077
EGF020	membrane	Feeder2	0.328585	0.682418	0.274107
EGF020	skin	Left	0.490898	0.442526	0.940069
EGF020	skin	Right	0.569657	0.946419	0.717132
EGF020	skin	Right	0.580677	0.723755	0.781425
EGF020	membrane	Feeder2	0.598401	0.484802	0.398164
EGF020	skin	Left	0.611379	0.405658	1.63702
EGF020	skin	Left	0.665795	0.615453	0.51826
EGF020	control	control	0.666395	1.06295	1.08593
EGF020	membrane	Feeder2	0.688438	1.03449	1.35746
EGF020	control	control	0.704636	0.674611	1.49164
EGF020	skin	Left	0.746582	1.23387	1.16982
EGF020	skin	Right	0.746809	1.56695	0.730539
EGF020	skin	Right	0.755894	1.05998	0.723591
EGF020	skin	Right	0.756458	0.305665	1.47101
EGF020	skin	Left	0.761682	0.547697	1.96105
EGF020	skin	Right	0.764279	0.811951	0.57781
EGF020	membrane	Feeder2	0.764913	0.438677	0.825912
EGF020	membrane	Feeder1	0.778815	0.948231	0.380774
EGF020	membrane	Feeder1	0.781448	0.698858	1.33078
EGF020	membrane	Feeder2	0.785546	0.675805	1.12209
EGF020	skin	Right	0.788218	1.33877	1.07673
EGF020	membrane	Feeder1	0.838225	0.677236	0.367531
EGF020	skin	Right	0.841252	1.04525	0.928151
EGF020	skin	Left	0.854027	0.731058	0.734865
EGF020	skin	Left	0.874839	0.694528	0.945837
EGF020	skin	Right	0.895111	1.17075	1.29224
EGF020	membrane	Feeder1	0.907788	0.744884	1.5774
EGF020	skin	Right	0.909277	1.22978	1.18418
EGF020	skin	Left	0.959072	0.812509	0.529286
EGF020	control	control	0.999533	0.46385	1.21731
EGF020	skin	Left	1.00632	1.0314	0.910466
EGF020	membrane	Feeder1	1.00797	1.69113	0.346233
EGF020	membrane	Feeder2	1.01638	1.91209	0.547791
EGF020	skin	Right	1.03413	1.26144	1.3556
EGF020	control	control	1.05792	1.05703	0.747091
EGF020	membrane	Feeder2	1.10286	1.85538	0.679805
EGF020	membrane	Feeder2	1.13563	1.13836	1.03423
EGF020	membrane	Feeder2	1.23132	1.98143	0.449647
EGF020	control	control	1.35415	1.43108	1.26032
EGF020	membrane	Feeder1	1.42055	1.25698	0.970743
EGF020	membrane	Feeder1	1.42742	1.24341	0.761503
EGF020	membrane	Feeder1	1.43698	1.32287	1.17251
EGF020	control	control	1.48725	1.9875	0.538614
EGF020	membrane	Feeder1	1.51801	1.31056	0.625769
EGF020	membrane	Feeder1	1.56453	2.37564	0.869376
EGF020	membrane	Feeder1	1.5948	1.94617	0.536299
EGF020	membrane	Feeder2	1.59588	2.0976	0.849023
EGF020	membrane	Feeder1	1.60114	2.56895	0.537897
EGF020	membrane	Feeder2	1.60116	2.16112	0.546579
EGF020	membrane	Feeder2	1.64289	2.23928	0.494361
EGF020	membrane	Feeder1	1.75744	1.3385	0.801558
EGF020	membrane	Feeder1	1.98183	2.58756	0.559033
EGF020	membrane	Feeder1	2.09637	1.99039	0.446657
